# Supplementary material for: Short-Term Effects of Visceral Manual Therapy on Autonomic Nervous System Modulation in Individuals with Clinically Based Bruxism: A Randomized Controlled Trial
Source: Dent J (Basel). 2025 Jul 16;13(7):325. doi: 10.3390/dj13070325 (PMC12293791; doi:10.3390/dj13070325)
Supplement: Supplementary file 1 [file dentistry-13-00325-s001.zip]

Archive with 1 entries (1 files):
- dentistry-3644151-supplementary.pdf
